# Supplementary material for: Validation of the Use of Dried Blood Samples for the Detection of Toxoplasma gondii Antibodies in Stray Cats (Felis s. catus)
Source: Pathogens. 2021 Jul 8;10(7):864. doi: 10.3390/pathogens10070864 (PMC8308602; doi:10.3390/pathogens10070864)
Supplement: Supplementary file 1 [file pathogens-10-00864-s001.zip]

Archive with 1 entries (1 files):
- pathogens-1259902-supplementary.xlsx
