# Supplementary material for: Validation of the Use of Dried Blood Samples for the Detection of Toxoplasma gondii Antibodies in Stray Cats (Felis s. catus)
Source: Pathogens. 2021 Jul 8;10(7):864. doi: 10.3390/pathogens10070864 (PMC8308602; doi:10.3390/pathogens10070864)
Supplement: Supplementary file 1 [file pathogens-10-00864-s001.zip › pathogens-1259902-supplementary.xlsx]

## Sheet: Sheet1
Period 1			Period 2			Period 3			Period 4
Dried-blood	Serum		Dried-blood	Serum		Dried-blood	Serum		Dried-blood	Serum
200	200		800	800		400	1600		100	200
24	50		1600	1600		1600	800		800	6400
200	1600		3200	3200		50	100		100	25
12800	3200		12	25		12800	1600		1600	1600
24	24		6400	3200		100	200		24	24
24	24		12	50		12800	3200		6400	3200
400	1600		800	1600		200	1600		400	1600
50	50		12800	3200		1600	3200		12800	3200
12	12		100	1600		3200	1600		200	400
400	400		400	400		3200	3200		400	1600
1600	1600		1600	3200		24	24		12800	6400
0	0		1600	1600		0	0		0	0
200	1600		0	0		800	1600		3200	6400
0	0		0	3		100	200		400	800
400	200		24	100		0	0		400	800
0	6		200	200		50	50		50	50
12	24		50	50		0	0		24	24
50	50		50	50		0	0		200	800
0	0		0	1		100	200		0	0
50	25		0	0		0	0		0	0
12	25		100	200		50	25		0	0
50	50		100	100		0	0		100	50
0	0		0	0		50	100		24	24
0	1		0	6		50	100		200	100
24	100		24	100		200	400		0	0
12	12		12	25		0	3		0	0
50	50		12	24		0	0		24	24
0	0		1600	1600		0	0		24	24
12	12		400	1600		0	3		0	1
6	6		3200	3200		24	100		24	50
6400	1600		1600	3200		0	1		12	6
50	50		6400	1600		100	100		0	0
400	3200		400	400		12	12		400	3200
6400	3200		50	25		0	0		100	100
800	1600		3200	1600		6400	3200		12800	3200
400	800		3200	1600		50	100		800	1600
24	24		0	3		1600	3200		100	200
200	3200		0	0		1600	1600		100	100
24	10		6400	1600		200	400		400	1600
400	400					100	100		0	1
24	24					200	800		12800	3200
24	50					3200	3200		100	50
0	0					1600	1600		100	400
0	3					0	0		50	50
0	0					200	200		0	0
0	0					0	0		200	400
0	0					100	200		0	0
6400	1600					0	0		6400	3200
24	24					50	100		0	0
12	25					800	1600		0	3
12	10					0	0
100	200					0	0
1600	1600					0	0
800	800					0	0
						0	6
						0	0
